# Supplementary material for: Auditory Processing and Speech Sound Disorders: Behavioral and Electrophysiological Findings
Source: Audiol Res. 2025 Sep 19;15(5):119. doi: 10.3390/audiolres15050119 (PMC12452735; doi:10.3390/audiolres15050119)
Supplement: Supplementary file 1 [file audiolres-15-00119-s001.zip]

Archive with 1 entries (1 files):
- audiolres-3259258-supplementary.pdf
